# Supplementary material for: A Simple Synthesis of Reduction-Responsive Acrylamide-Type Nanogels for miRNA Delivery
Source: Molecules. 2023 Jan 12;28(2):761. doi: 10.3390/molecules28020761 (PMC9861385; doi:10.3390/molecules28020761)
Supplement: Supplementary file 1 [file molecules-28-00761-s001.zip]

Archive with 1 entries (1 files):
- molecules-2080213-supplementary.pdf
